# Supplementary material for: Surface Charge Effects for the Hydrogen Evolution Reaction on Pt(111) Using a Modified Grand-Canonical Potential Kinetics Method
Source: Molecules. 2024 Apr 17;29(8):1813. doi: 10.3390/molecules29081813 (PMC11055056; doi:10.3390/molecules29081813)
Supplement: Supplementary file 1 [file molecules-29-01813-s001.zip]

Archive with 1 entries (1 files):
- molecules-2898547-supplementary.pdf
